# Supplementary material for: A new Liopropoma sea bass (Serranidae, Epinephelinae, Liopropomini) from deep reefs off Curaçao, southern Caribbean, with comments on depth distributions of western Atlantic liopropomins
Source: Zookeys. 2014 May 15;(409):71–92. doi: 10.3897/zookeys.409.7249 (PMC4042691; doi:10.3897/zookeys.409.7249)
Supplement: XML Treatment for Liopropoma santi [file zookeys.409.7249-treatment1.xml]

<!DOCTYPE tp:taxon-treatment
  PUBLIC "-//TaxonX//DTD Taxonomic Treatment Publishing DTD v0 20100105//EN" "tax-treatment-NSO.dtd">
<tp:taxon-treatment xmlns:tp="http://www.plazi.org/taxpub"><tp:treatment-meta><mixed-citation publication-type="journal"><person-group><name><surname>Baldwin</surname><given-names>Carole C.</given-names></name><name><surname>Robertson</surname><given-names>D. Ross</given-names></name></person-group><article-title>A new <italic>Liopropoma</italic> sea bass (Serranidae, Epinephelinae, Liopropomini) from deep reefs off Curaçao, southern Caribbean, with comments on depth distributions of western Atlantic liopropomins</article-title><source>Zookeys</source><day>15</day><month>5</month><year>2014</year><volume>2014</volume><issue>409</issue><fpage>71</fpage><lpage>92</lpage><pub-id pub-id-type="doi">10.3897/zookeys.409.7249</pub-id></mixed-citation></tp:treatment-meta><tp:nomenclature><tp:taxon-name>
                        <tp:taxon-name-part taxon-name-part-type="genus">Liopropoma</tp:taxon-name-part>
                        <tp:taxon-name-part taxon-name-part-type="species">santi</tp:taxon-name-part>
                        <object-id xmlns:xlink="http://www.w3.org/1999/xlink" content-type="zoobank" xlink:type="simple">http://zoobank.org/83D20375-39CA-457D-8D54-127ACC3ED0B7</object-id>
                        <object-id xmlns:xlink="http://www.w3.org/1999/xlink" xlink:type="simple">http://species-id.net/wiki/Liopropoma_santi</object-id>
                    </tp:taxon-name><tp:taxon-status xmlns:xlink="http://www.w3.org/1999/xlink" xlink:type="simple">sp. n.</tp:taxon-status><xref ref-type="fig" rid="F2">Figs 2</xref><xref ref-type="fig" rid="F3">–</xref><xref ref-type="fig" rid="F4">4</xref><xref>, Spot-tail Golden Bass</xref></tp:nomenclature><tp:treatment-sec sec-type="Type locality"><title>Type locality.</title><p>Curaçao, southern Caribbean</p></tp:treatment-sec><tp:treatment-sec sec-type="Holotype"><title>Holotype.</title><p>USNM 426811, 116 mm SL, DNA #CUR 13253, <italic>Curasub</italic> submersible, sta. 13-14, southern Caribbean, Curaçao, off Substation Curaçao downline, near <named-content xmlns:xlink="http://www.w3.org/1999/xlink" content-type="dwc:verbatimCoordinates" xlink:type="simple">12°05.069'N, 68°53.886'W</named-content>, 241 m, quinaldine, 9 Aug 2013, C. C. Baldwin, D. R. Robertson, A. Driskell, B. van Bebber.</p><p><bold>Paratypes.</bold> USNM 426813, 76.2 mm SL, DNA #CUR 13280, <!--PageBreak--><!--PageBreak--><italic>Curasub</italic> submersible, sta. 13–19, southern Caribbean, Curaçao, Playa Forti, Westpoint, <named-content xmlns:xlink="http://www.w3.org/1999/xlink" content-type="dwc:verbatimCoordinates" xlink:type="simple">12°22.001'N, 69°9.005 W</named-content>, 182 m, quinaldine, 15 Aug 2013, A. Schrier, N. Knowlton, R. Sant, B. van Bebber. USNM 414824, 42.0 mm SL, DNA #CUR 12314, <italic>Curasub</italic> submersible, sta. 12–19, southern Caribbean, Curaçao, east of Substation Curaçao downline, near <named-content xmlns:xlink="http://www.w3.org/1999/xlink" content-type="dwc:verbatimCoordinates" xlink:type="simple">12°05.069'N, 68°53.886'W</named-content>, 209 m, 15 Aug 2012, C. C. Baldwin, B. Brandt, B. van Bebber.</p></tp:treatment-sec><tp:treatment-sec sec-type="Diagnosis"><title>Diagnosis.</title><p>A liopropomin serranid with the following combination of characters: dorsal fin VIII,13; anal fin III, 8; pectoral fin 15; total gill rakers on first arch (including rudiments) 20–21; lateral-line scales 47–48; length of first dorsal spine 2.9–4.2% SL; margin of spinous dorsal fin moderately indented posteriorly in adults (fourth spine 11–12% SL, fifth and sixth spines only slightly shorter than fourth—6.9–10% SL); depth at origin of dorsal fin 23–26% SL; least depth of caudal peduncle 11–13% SL; orbit diameter 9.4–12% SL; yellow-orange stripe externally on upper lip; series of approximately 13 white, chevron-shaped markings on ventral portion of trunk; reddish-black blotch on distal portion of lower caudal-fin lobe; inhabiting depths of 182–241 m.</p></tp:treatment-sec><tp:treatment-sec sec-type="Description"><title>Description.</title><p>Counts and measurements of holotype, if different from those of paratypes, are given in parentheses. Dorsal-fin rays VIII, 13; anal-fin rays III, 8; pectoral-fin rays (both sides) 15; pelvic-fin rays I, 5; principal caudal-fin rays 9+8=17; procurrent caudal-fin rays 9+9=18; pored lateral-line scales 48 (47), two additional pored scales present on base of caudal fin not included in total count; scales from lateral line to dorsal-fin origin 3 or 4 (3); gillrakers on first arch, including rudiments, 6+14-15 (6+14); upper limb with 3 rudiments + 3 rakers, lower limb with 11-13 rakers + 2-3 rudiments, total 20–21 (20); vertebrae 10 + 14.</p><p>Body proportions expressed as percentage of SL. Body depth at origin of dorsal fin 23–26 (26); body width just behind gill opening 11–14 (14); head length 37–39 (37); snout length 7.4–9.1 (9.1), relative length increasing with increasing SL; orbit diameter 9.4–12 (9.4) relative diameter decreasing with increasing SL; bony interorbital width 4.5–5.5 (5.5); upper-jaw length 16–18 (18); greatest depth of maxilla 5.0–6.1 (6.1); least caudal-peduncle depth 11–13 (13); caudal-peduncle length 22–24 (23); lengths of dorsal-fin spines: (I) 2.9–4.2 (4.2); (II) 11–12 (12); (III) 13–15 (14); (IV) 11–12 (11); (V) 6.9–10 (10); (VI) 6.9–8.2 (8.2); (VII) 5.0–7.5 (7.5); (VIII) 4.8–6.9 (6.9); longest dorsal soft ray the 11<sup>th</sup>, length 15–20 (20); length of 3<sup>rd</sup> anal-fin spine 6.9–9.3 (9.3); longest anal soft ray the 5<sup>th</sup>, length 15–17 (16); caudal-fin length 23–28 (23), relative length decreasing with increasing SL; pectoral-fin length 27–30 (27), fin reaching vertical between anus and origin of anal fin, falling short of anal fin in all specimens; pelvic-fin length 18–20 (19), fin reaching vertical through base of 6<sup>th</sup> dorsal-fin spine, well short of anus.</p><p>Interorbital region flat to slightly convex; mouth oblique, maxilla reaching vertical beyond posterior border of pupil; prominent bony projection on posteroventral corner of maxilla; lower jaw slightly projecting. Anterior nostril in thin, membranous tube, nostril situated just posterior to groove between tip of snout and premaxilla; posterior nostril a simple opening, nostril situated close to orbit (the distance approximately 1.5 nostril diameters). Lateral line strongly arched above pectoral fin, highest point below fourth and fifth dorsal-fin spines.</p><p>Trunk covered with ctenoid scales, scales becoming weakly ctenoid anteriorly and cycloid on head. Head fully scaled except over branchiostegal area. Holotype with <!--PageBreak-->short column of scales on dorsal-fin spines III and IV, scales on basal portion of membranes between spines VI and VIII, three rows of scales covering basal portion of soft dorsal fin, and some scales extending distally onto soft dorsal-fin membranes; paratypes with same squamation except no scales present on spinous dorsal fin, and 42.0-mm SL paratype having only basal scale rows on soft dorsal fin. In holotype and larger paratype, anal fin with two or three rows of scales basally and additional scales that extend distally onto fin membranes and cover most of fin. In smaller paratype, scales confined to basal portion of fin. Caudal fin completely scaled in holotype except for <!--PageBreak-->distal tips of rays; larger paratype with scales covering only proximal half of fin; smaller paratype with scales confined to basal portion of fin. Scales present on pectoral-fin base, and elongate scales present on proximal portion of fin. Scales present on pelvic-fin base and on proximal portion of fin; pelvic axillary scales present.</p><p>Jaw teeth small and depressible; upper and lower jaws with bands of villiform teeth, bands widest anteriorly, largest teeth in innermost row. Vomer with a chevron-shaped patch of small teeth. Palatines with several rows of small teeth in a long, narrow band. Opercle with three flattened spines, only the middle one conspicuous. Margin of upper limb of preopercle and angle with small serrations, lower limb smooth.</p><p>Prior to preservation (<xref ref-type="fig" rid="F2">Figs 2</xref>, <xref ref-type="fig" rid="F3">3</xref>), background color of upper portions of trunk and caudal peduncle yellow, grading to pale pink around midbody, then to white ventrally; no abrupt transitions between those colors; many individual scales on upper half of body marked with orange spots in adults, densely so in holotype; a series of about 13 narrow, bright-white, chevron-shaped bars that point posteriorly present on lower half of trunk, series extending from just behind pectoral-fin base to vertical through center or posterior portion of anal fin; upper arms of white bars more strongly defined; nape yellow from dorsal midline ventrally to about mid-eye level (with some orange spots on scales in adults), grading anteriorly into an irregularly shaped area of purplish-pink over and behind eye, on upper portion of iris, and on snout; a yellow blotch present behind center of eye (in adults) and a smaller one present on dorsal midline of snout just anterior to orbit; iris mostly orange-yellow, grading to fine inner yellow ring; prominent, mostly deep-yellow (adults) or mostly orange (juvenile) stripe along outside of entire upper lip, this pigment spreading slightly above lip along anterior half of jaw in adults and merging with the pink/orange pigment on snout of juvenile; inside of lower lip with small blotch of yellow pigment in adults, inside of upper lip with stripe of yellow (adults) or orange (juvenile); photographic angle did not permit characterization of pigment on inside of lower lip of juvenile; lower jaw and lower two thirds of head white, with pinkish cast in holotype; in adults, dorsal fin with yellow spines and mostly white inter-spinous membranes; soft dorsal-fin rays yellow, membrane between anterior rays yellow, and membrane between rays of remainder of fin with small to large pale area centrally, size of pale area increasing posteriorly such that membrane between posteriormost rays completely pale; some rays and membranes in posterior portion of soft dorsal fin with pale rose pigment in smaller adult; a thin white margin extending along outer edge of entire dorsal fin, this margin appearing blue-white when fish photographed against black background (<xref ref-type="fig" rid="F3">Fig. 3</xref>); in juvenile, inter-spinous membranes of dorsal fin mostly pale and soft dorsal mostly pale except for yellow stripe at the base and yellow stripe near outer margin of fin; caudal fin mostly yellow in holotype, central portion of fin with pale outer margin and with pale to pinkish-orange membranes between rays; thin pinkish-orange stripe present along dorsal and ventral margins of fin; distal tip of lower lobe with reddish-black blotch, a few thin streaks of black extending proximally from this blotch; pigment on caudal fin of smaller adult similar but with less pinkish-orange pigment, and caudal fin of juvenile mostly clear with a large, oval-shaped, oblique yellow blotch on outer half of both upper and lower <!--PageBreak-->lobes; dark spot on distal portion of ventral caudal lobe relatively larger in juvenile; anal fin white, with faint pinkish-yellow streak on first through fifth rays in holotype, little or no color in smaller adult and juvenile; pelvic fin white; pectoral fin translucent with pale pinkish-orange cast; general coloration most intense in the holotype and least intense in the juvenile.</p><fig id="F2" position="float" orientation="portrait"><label>Figure 2.</label><caption><p><italic><tp:taxon-name>Liopropoma santi</tp:taxon-name></italic> sp. n., type series: <bold>A</bold> USNM 426811, holotype, 116 mm SL, DNA #CUR 13253 <bold>B</bold> USNM 426813, paratype, 76.2 mm SL, DNA #CUR 13280 <bold>C</bold> USNM 414824, paratype, 42.0 mm SL, DNA #CUR 12314.</p></caption><graphic xmlns:xlink="http://www.w3.org/1999/xlink" xlink:href="zookeys-409-071-g002.jpg" position="float" orientation="portrait" xlink:type="simple"/></fig><fig id="F3" position="float" orientation="portrait"><label>Figure 3.</label><caption><p><italic><tp:taxon-name>Liopropoma santi</tp:taxon-name></italic> sp. n., USNM 426811, holotype, 116 mm SL (photographed against a black background).</p></caption><graphic xmlns:xlink="http://www.w3.org/1999/xlink" xlink:href="zookeys-409-071-g003.jpg" position="float" orientation="portrait" xlink:type="simple"/></fig><p>In alcohol (see <xref ref-type="fig" rid="F6">Fig. 6A</xref>), body pale, the only pigment a dark blotch on distal tip of ventral caudal-fin lobe.</p><!--PageBreak--></tp:treatment-sec><tp:treatment-sec sec-type="Distribution"><title>Distribution.</title><p>Known only from Curaçao, southern Caribbean.</p></tp:treatment-sec><tp:treatment-sec sec-type="Habitat"><title>Habitat.</title><p>Off Curaçao, <italic><tp:taxon-name>Liopropoma santi</tp:taxon-name></italic> is found from 182–241 m inhabiting rocky slopes and ledges. It retreats into small caves and crevices when approached and illuminated by the submersible. <xref ref-type="fig" rid="F4">Figure 4</xref> shows an in-situ photograph taken from the <italic>Curasub</italic> submersible at 204 m on a reef slope off Jan Theil Bay, Curaçao.</p><fig id="F4" position="float" orientation="portrait"><label>Figure 4.</label><caption><p>In-situ photograph of <italic><tp:taxon-name>Liopropoma santi</tp:taxon-name></italic> sp. n., taken from the <italic>Curasub</italic> submersible at 204 m on a reef slope off Jan Theil Bay, Curaçao, 5 Nov 2013. Photo courtesy of Substation Curaçao.</p></caption><graphic xmlns:xlink="http://www.w3.org/1999/xlink" xlink:href="zookeys-409-071-g004.jpg" position="float" orientation="portrait" xlink:type="simple"/></fig></tp:treatment-sec><tp:treatment-sec sec-type="Etymology"><title>Etymology.</title><p>The specific name honors Roger Sant, who participated in the <italic>Curasub</italic> submersible dive at Playa Forti during which the USNM 426813 paratype was collected. Roger and Victoria Sant have provided generous funding to the Smithsonian Institution’s National Museum of Natural History for ocean-related activities.</p></tp:treatment-sec><tp:treatment-sec sec-type="Common name"><title>Common name.</title><p>“Spot-tail golden bass” is in reference to the dark spot on the lower lobe of the caudal fin, which, along with other characters, distinguishes <italic><tp:taxon-name>Liopropoma santi</tp:taxon-name></italic> from the two other species of western Atlantic <italic><tp:taxon-name>Liopropoma</tp:taxon-name></italic> that have predominantly golden coloration, <italic><tp:taxon-name>Liopropoma aberrans</tp:taxon-name></italic> and <italic><tp:taxon-name>Liopropoma olneyi</tp:taxon-name></italic>.</p></tp:treatment-sec><tp:treatment-sec sec-type="Comparisons"><title>Comparisons.</title><p>Counts and measurements of the three western Atlantic “golden basses” collected off Curaçao, <italic><tp:taxon-name>Liopropoma santi</tp:taxon-name></italic>, <italic><tp:taxon-name>Liopropoma aberrans</tp:taxon-name></italic>, and <italic><tp:taxon-name>Liopropoma olneyi</tp:taxon-name></italic>, are given in <xref ref-type="table" rid="T2">Table 2</xref>, representative images of the three are provided in <xref ref-type="fig" rid="F5">Figure 5</xref>, and a summary of major differences among them appears in <xref ref-type="table" rid="T3">Table 3</xref>. An image of a freshly collected specimen of a species of the related genus <italic><tp:taxon-name>Bathyanthias</tp:taxon-name></italic> is also included in <xref ref-type="fig" rid="F5">Figure 5</xref> for comparative purposes. <italic><tp:taxon-name>Liopropoma santi</tp:taxon-name></italic> is easily distinguished from the others by color in life, especially by the presence of a yellow or orange stripe externally on the upper lip, a series of white chevron-shaped markings on the ventral portion of the trunk, and the reddish-black blotch on the distal portion of the lower caudal-fin lobe. The last also visually distinguishes <italic><tp:taxon-name>Liopropoma santi</tp:taxon-name></italic> from <italic><tp:taxon-name>Liopropoma aberrans</tp:taxon-name></italic> and <italic><tp:taxon-name>Liopropoma olneyi</tp:taxon-name></italic> in preservative. <italic><tp:taxon-name>Liopropoma santi</tp:taxon-name></italic> is further distinguished from both of those species by having more dorsal-fin rays, more gill rakers on the first arch, and usually a larger eye (<xref ref-type="table" rid="T2">Table 2</xref>). From <italic><tp:taxon-name>Liopropoma aberrans</tp:taxon-name></italic>, <italic><tp:taxon-name>Liopropoma santi</tp:taxon-name></italic> is further distinguished by having more pectoral-fin rays, a narrower body at the dorsal-fin origin, a narrower caudal peduncle, longer fourth-sixth dorsal-fin spines, and a more shallow indentation in the spinous dorsal fin (<xref ref-type="table" rid="T2">Tables 2</xref>, <xref ref-type="table" rid="T3">3</xref>).</p><fig id="F5" position="float" orientation="portrait"><label>Figure 5.</label><caption><p>Comparison of the three species of “golden basses” off Curaçao and <italic><tp:taxon-name>Bathyanthias</tp:taxon-name></italic> sp. from Panama: <bold>A</bold> <italic><tp:taxon-name>Liopropoma santi</tp:taxon-name></italic> sp. n., USNM 426811, holotype, 116 mm SL, DNA #CUR 13280 <bold>B</bold> <italic><tp:taxon-name>Liopropoma aberrans</tp:taxon-name></italic>, USNM 426807, 102 mm SL, DNA #CUR 12226 <bold>C</bold> <italic><tp:taxon-name>Liopropoma olneyi</tp:taxon-name></italic>, USNM 426805, holotype, 84.3 mm SL, DNA #CUR 13200 <bold>D</bold> <italic><tp:taxon-name>Bathyanthias</tp:taxon-name></italic> sp., USNM 407791, 110 mm SL, DNA #MOC 11791.</p></caption><graphic xmlns:xlink="http://www.w3.org/1999/xlink" xlink:href="zookeys-409-071-g005.jpg" position="float" orientation="portrait" xlink:type="simple"/></fig><table-wrap id="T2" position="float" orientation="portrait"><label>Table 2.</label><caption><p>Selected counts and measurements for the type series of <italic><tp:taxon-name>Liopropoma santi</tp:taxon-name></italic> sp. n., <italic><tp:taxon-name>Liopropoma aberrans</tp:taxon-name></italic> from Curaçao, and <italic><tp:taxon-name>Liopropoma olneyi</tp:taxon-name></italic>. Measurements are in percentages of SL. Data for <italic><tp:taxon-name>Liopropoma aberrans</tp:taxon-name></italic> are from Curaçao specimens examined in this study, those for <italic><tp:taxon-name>Liopropoma olneyi</tp:taxon-name></italic> are from <xref ref-type="bibr" rid="B1">Baldwin and Johnson (2014)</xref>.</p></caption><table><tbody><tr><th rowspan="1" colspan="1"/><th rowspan="1" colspan="1"><italic><tp:taxon-name>Liopropoma santi</tp:taxon-name></italic></th><th rowspan="1" colspan="1"><italic><tp:taxon-name>Liopropoma santi</tp:taxon-name></italic></th><th rowspan="1" colspan="1"><italic><tp:taxon-name>Liopropoma santi</tp:taxon-name></italic></th><th rowspan="1" colspan="1"><italic><tp:taxon-name>Liopropoma olneyi</tp:taxon-name></italic></th><th rowspan="1" colspan="1"><italic><tp:taxon-name>Liopropoma aberrans</tp:taxon-name></italic></th></tr><tr><td rowspan="1" colspan="1">Museum Catalog Numbers</td><td rowspan="1" colspan="1">USNM 426811 Holotype</td><td rowspan="1" colspan="1">USNM 426813 Paratype</td><td rowspan="1" colspan="1">USNM 414824 Paratype</td><td rowspan="1" colspan="1">See <xref ref-type="app" rid="APP1">Appendix</xref></td><td rowspan="1" colspan="1">See <xref ref-type="app" rid="APP1">Appendix</xref></td></tr><tr><td rowspan="1" colspan="1">SL (mm)</td><td rowspan="1" colspan="1">116</td><td rowspan="1" colspan="1">76.2</td><td rowspan="1" colspan="1">42.0</td><td rowspan="1" colspan="1">53.2-84.3</td><td rowspan="1" colspan="1">64.8-116</td></tr><tr><td rowspan="1" colspan="1">Dorsal Fin</td><td rowspan="1" colspan="1">VIII, 13</td><td rowspan="1" colspan="1">VIII, 13</td><td rowspan="1" colspan="1">VIII, 13</td><td rowspan="1" colspan="1">IX, 11</td><td rowspan="1" colspan="1">VIII, 12</td></tr><tr><td rowspan="1" colspan="1">Pectoral Fin</td><td rowspan="1" colspan="1">15</td><td rowspan="1" colspan="1">15</td><td rowspan="1" colspan="1">15</td><td rowspan="1" colspan="1">14-15</td><td rowspan="1" colspan="1">14</td></tr><tr><td rowspan="1" colspan="1">Gill Rakers on First Arch</td><td rowspan="1" colspan="1">6+14=20</td><td rowspan="1" colspan="1">6+14=20</td><td rowspan="1" colspan="1">6+15=21</td><td rowspan="1" colspan="1">5-6+12-13=17-19</td><td rowspan="1" colspan="1">5-6+11-13=17-18</td></tr><tr><td rowspan="1" colspan="1">Orbit diameter</td><td rowspan="1" colspan="1">9.4</td><td rowspan="1" colspan="1">10</td><td rowspan="1" colspan="1">12</td><td rowspan="1" colspan="1">7.8–9.4</td><td rowspan="1" colspan="1">7.4–8.7</td></tr><tr><td rowspan="1" colspan="1">Body depth at dorsal-fin origin</td><td rowspan="1" colspan="1">26</td><td rowspan="1" colspan="1">25</td><td rowspan="1" colspan="1">23</td><td rowspan="1" colspan="1">20–24</td><td rowspan="1" colspan="1">27–29</td></tr><tr><td rowspan="1" colspan="1">Least depth of caudal peduncle</td><td rowspan="1" colspan="1">13</td><td rowspan="1" colspan="1">13</td><td rowspan="1" colspan="1">11</td><td rowspan="1" colspan="1">13–15</td><td rowspan="1" colspan="1">16–17</td></tr><tr><td rowspan="1" colspan="1">Length of dorsal-fin spine IV</td><td rowspan="1" colspan="1">11</td><td rowspan="1" colspan="1">11</td><td rowspan="1" colspan="1">12</td><td rowspan="1" colspan="1">9.7–12</td><td rowspan="1" colspan="1">8.1–9.7</td></tr><tr><td rowspan="1" colspan="1">Length of dorsal-fin spine V</td><td rowspan="1" colspan="1">9.5</td><td rowspan="1" colspan="1">10</td><td rowspan="1" colspan="1">6.9</td><td rowspan="1" colspan="1">8.3–9.3</td><td rowspan="1" colspan="1">3.7–5.6</td></tr><tr><td rowspan="1" colspan="1">Length of dorsal-fin spine VI</td><td rowspan="1" colspan="1">8.2</td><td rowspan="1" colspan="1">7.9</td><td rowspan="1" colspan="1">6.9</td><td rowspan="1" colspan="1">7.3–8.9</td><td rowspan="1" colspan="1">3.6–5.6</td></tr></tbody></table></table-wrap><table-wrap id="T3" position="float" orientation="portrait"><label>Table 3.</label><caption><p>Summary of differences in morphology and depth ranges among the three golden-colored <italic><tp:taxon-name>Liopropoma</tp:taxon-name></italic> species off Curaçao.</p></caption><table><tbody><tr><th rowspan="1" colspan="1">Character</th><th rowspan="1" colspan="1"><italic><tp:taxon-name>Liopropoma santi</tp:taxon-name></italic> sp. n.</th><th rowspan="1" colspan="1"><italic><tp:taxon-name>Liopropoma olneyi</tp:taxon-name></italic></th><th rowspan="1" colspan="1"><italic><tp:taxon-name>Liopropoma aberrans</tp:taxon-name></italic></th></tr><tr><td rowspan="1" colspan="1">Relative body depth</td><td rowspan="1" colspan="1">Shallow (23–26% SL)</td><td rowspan="1" colspan="1">Shallow (20–24% SL)</td><td rowspan="1" colspan="1">Deeper (27–29% SL)</td></tr><tr><td rowspan="1" colspan="1">Dorsal fin indentation</td><td rowspan="1" colspan="1">Moderate (6<sup>th</sup> spine 7–8% SL)</td><td rowspan="1" colspan="1">Weak (6<sup>th</sup> spine 7–9% SL)</td><td rowspan="1" colspan="1">Strong (6<sup>th</sup> spine 4–6% SL)</td></tr><tr><td rowspan="1" colspan="1">Dorsal-fin rays</td><td rowspan="1" colspan="1">VIII, 13</td><td rowspan="1" colspan="1">IX, 11</td><td rowspan="1" colspan="1">VIII, 12</td></tr><tr><td rowspan="1" colspan="1">Gill rakers on first arch</td><td rowspan="1" colspan="1">20–21</td><td rowspan="1" colspan="1">17–19</td><td rowspan="1" colspan="1">17–18</td></tr><tr><td rowspan="1" colspan="1">Orbit diameter (% SL)</td><td rowspan="1" colspan="1">9.4–12</td><td rowspan="1" colspan="1">7.8–9.4</td><td rowspan="1" colspan="1">7.4–8.7</td></tr><tr><td rowspan="1" colspan="1">White flank chevrons</td><td rowspan="1" colspan="1">yes</td><td rowspan="1" colspan="1">no</td><td rowspan="1" colspan="1">no</td></tr><tr><td rowspan="1" colspan="1">Body ground colors</td><td rowspan="1" colspan="1">yellow over white</td><td rowspan="1" colspan="1">yellow over white</td><td rowspan="1" colspan="1">yellow over orange</td></tr><tr><td rowspan="1" colspan="1">Yellow stripe through eye</td><td rowspan="1" colspan="1">no</td><td rowspan="1" colspan="1">yes</td><td rowspan="1" colspan="1">yes</td></tr><tr><td rowspan="1" colspan="1">Yellow-orange upper lip</td><td rowspan="1" colspan="1">yes</td><td rowspan="1" colspan="1">no</td><td rowspan="1" colspan="1">no</td></tr><tr><td rowspan="1" colspan="1">Yellow spots on body</td><td rowspan="1" colspan="1">no</td><td rowspan="1" colspan="1">adult &amp; juvenile</td><td rowspan="1" colspan="1">juvenile only</td></tr><tr><td rowspan="1" colspan="1">Dark spot on lower caudal-fin lobe</td><td rowspan="1" colspan="1">yes</td><td rowspan="1" colspan="1">no</td><td rowspan="1" colspan="1">no</td></tr><tr><td rowspan="1" colspan="1">Depth range (m)</td><td rowspan="1" colspan="1">181–241</td><td rowspan="1" colspan="1">133–193</td><td rowspan="1" colspan="1">98–149</td></tr></tbody></table></table-wrap><p><xref ref-type="bibr" rid="B1">Baldwin and Johnson (2014)</xref> discussed the status of <italic><tp:taxon-name>Liopropoma aberrans</tp:taxon-name></italic>, which was described from a single specimen collected off Cuba in the 19<sup>th</sup> century (<xref ref-type="bibr" rid="B15">Poey 1860</xref>) and redescribed from a single specimen collected off the Bahamas in the 20<sup>th</sup> century (<xref ref-type="bibr" rid="B19">Robins 1967</xref>). They noted differences in the descriptions of color patterns of the two specimens and numbers of dorsal-fin rays (IX, 12 in Poey’s <italic><tp:taxon-name>Liopropoma aberrans</tp:taxon-name></italic>, VIII, 12 in Robins’ <italic><tp:taxon-name>Liopropoma aberrans</tp:taxon-name></italic>), and they questioned whether or not the two specimens represent the same species. Specimens of <italic><tp:taxon-name>Liopropoma aberrans</tp:taxon-name></italic> collected off Curaçao (“Curaçao <italic><tp:taxon-name>Liopropoma aberrans</tp:taxon-name></italic>”) share with the Bahamas <italic><tp:taxon-name>Liopropoma aberrans</tp:taxon-name></italic> the same dorsal-fin count, general body shape, and color pattern, although <xref ref-type="bibr" rid="B1">Baldwin and Johnson (2014)</xref> noted some differences in the color pattern. Curaçao <italic><tp:taxon-name>Liopropoma aberrans</tp:taxon-name></italic> have 17–18 gill rakers on the first arch (<xref ref-type="table" rid="T2">Table 2</xref>), whereas <xref ref-type="bibr" rid="B19">Robins (1967)</xref> reported 14 for the Bahamas specimen; however, as noted by <xref ref-type="bibr" rid="B1">Baldwin and Johnson (2014)</xref>, Robins’ count only included the rudimentary pads on the upper limb. Examination of the Robins’ Bahamas specimen (UMML 22324) indicates that there are four rudimentary pads on the lower limb, and thus the total number of gill rakers on the first arch is 18.</p><!--PageBreak--><p>Curaçao and Bahamas <italic><tp:taxon-name>Liopropoma aberrans</tp:taxon-name></italic>, however, appear to have different depth preferences, with Robins’ <italic><tp:taxon-name>Liopropoma aberrans</tp:taxon-name></italic> occurring deeper—229 m. At Curaçao, <italic><tp:taxon-name>Liopropoma aberrans</tp:taxon-name></italic> was collected between 98 and149 m and observed by us only within that depth range during nearly 100 submersible dives over a three-year period. This is unlikely to be due to effects of differences in habitat availability at the two locations, as <italic><tp:taxon-name>Liopropoma santi</tp:taxon-name></italic> and <italic><tp:taxon-name>Liopropoma olneyi</tp:taxon-name></italic> occur at deeper depths than <italic><tp:taxon-name>Liopropoma aberrans</tp:taxon-name></italic> at Curaçao.</p><!--PageBreak--><!--PageBreak--><p><xref ref-type="bibr" rid="B15">Poey (1860)</xref> did not provide depth data or a gill-raker count for his 115-mm SL specimen from Cuba. Curaçao <italic><tp:taxon-name>Liopropoma aberrans</tp:taxon-name></italic> differs from the Cuban <italic><tp:taxon-name>Liopropoma aberrans</tp:taxon-name></italic> in dorsal-fin count and certain aspects of color pattern, but fish from those two sites share the presence of yellow spots on the cheek (sometimes lacking in juvenile Curaçao <italic><tp:taxon-name>Liopropoma aberrans</tp:taxon-name></italic>), spots that were not mentioned by <xref ref-type="bibr" rid="B19">Robins (1967)</xref> for the 112-mm SL Bahamas <italic><tp:taxon-name>Liopropoma aberrans</tp:taxon-name></italic>. The whereabouts of the holotype of <italic><tp:taxon-name>Liopropoma aberrans</tp:taxon-name></italic> are unknown (<xref ref-type="bibr" rid="B8">Eschmeyer 2013</xref>), and, in the absence of additional material from the type locality for comparative purposes, we follow <xref ref-type="bibr" rid="B1">Baldwin and Johnson (2014)</xref> in tentatively recognizing the specimens from Cuba, Bahamas, and Curaçao as <italic><tp:taxon-name>Liopropoma aberrans</tp:taxon-name></italic>. As noted by <xref ref-type="bibr" rid="B1">Baldwin and Johnson (2014)</xref>, a digitized copy of a color photograph of a specimen of <italic><tp:taxon-name>Liopropoma aberrans</tp:taxon-name></italic> from Jamaica taken and provided by Patrick Colin shows a color pattern nearly identical to that of Curaçao <italic><tp:taxon-name>Liopropoma aberrans</tp:taxon-name></italic>. Should Poey’s <italic><tp:taxon-name>Liopropoma aberrans</tp:taxon-name></italic> prove to be distinct from specimens from the Bahamas, Curaçao, and Jamaica, one or more new species will need to be recognized.</p><!--PageBreak--><p><italic><tp:taxon-name>Liopropoma santi</tp:taxon-name></italic> differs from Poey’s and Robins’ <italic><tp:taxon-name>Liopropoma aberrans</tp:taxon-name></italic> in number of dorsal-fin rays (VIII, 13 vs. IX, 12 and VIII, 12, respectively) and shape of dorsal fin (with only a moderate indentation in spinous dorsal fin in <italic><tp:taxon-name>Liopropoma santi</tp:taxon-name></italic>, deep indentation in the others). It further differs from Robins’ <italic><tp:taxon-name>Liopropoma aberrans</tp:taxon-name></italic> in numbers of pectoral-fin rays (15 vs. 14) and gill rakers on the first arch (20–21 vs. 17–18), and color pattern (presence of diagnostic color features of <italic><tp:taxon-name>Liopropoma santi</tp:taxon-name></italic>–see Diagnosis–vs. absence). From other western Atlantic <italic><tp:taxon-name>Liopropoma</tp:taxon-name></italic> (<italic><tp:taxon-name>Liopropoma carmabi</tp:taxon-name></italic> [<xref ref-type="bibr" rid="B17">Randall 1963</xref>], <italic><tp:taxon-name>Liopropoma eukrines</tp:taxon-name></italic> [<xref ref-type="bibr" rid="B26">Starck and Courtenay 1962</xref>], <italic><tp:taxon-name>Liopropoma mowbrayi</tp:taxon-name></italic>[<xref ref-type="bibr" rid="B30">Woods and Kanazawa 1951</xref>], <italic><tp:taxon-name>Liopropoma rubre</tp:taxon-name></italic> <xref ref-type="bibr" rid="B16">Poey 1861</xref>), <italic><tp:taxon-name>Liopropoma santi</tp:taxon-name></italic> differs most notably in color pattern (<xref ref-type="fig" rid="F1">Fig. 1</xref>) and in having VIII, 13 dorsal-fin rays (vs. VIII, 12 in all except one specimen of <italic><tp:taxon-name>Liopropoma carmabi</tp:taxon-name></italic> with VIII, 13–<xref ref-type="table" rid="T4">Table 4</xref>).</p><table-wrap id="T4" position="float" orientation="portrait"><label>Table 4.</label><caption><p>Dorsal-fin counts of western Atlantic <tp:taxon-name>Liopropomini</tp:taxon-name> fishes. Data for <italic><tp:taxon-name>Bathyanthias atlanticus</tp:taxon-name></italic>, <italic><tp:taxon-name>Bathyanthias cubensis</tp:taxon-name></italic>, and <italic><tp:taxon-name>Bathyanthias mexicanus</tp:taxon-name></italic> are from <xref ref-type="bibr" rid="B23">Schultz (1958)</xref>; for <italic><tp:taxon-name>Liopropoma aberrans</tp:taxon-name></italic> (Cuba) <xref ref-type="bibr" rid="B15">Poey (1860)</xref>; for <italic><tp:taxon-name>Liopropoma aberrans</tp:taxon-name></italic> (Bahamas) <xref ref-type="bibr" rid="B19">Robins (1967)</xref>; for <italic><tp:taxon-name>Liopropoma carmabi</tp:taxon-name></italic>, <italic><tp:taxon-name>Liopropoma eukrines</tp:taxon-name></italic>, <italic><tp:taxon-name>Liopropoma mowbrayi</tp:taxon-name></italic>, <italic><tp:taxon-name>Liopropoma rubre</tp:taxon-name></italic> <xref ref-type="bibr" rid="B17">Randall (1963)</xref>; and for <italic><tp:taxon-name>Liopropoma olneyi</tp:taxon-name></italic> <xref ref-type="bibr" rid="B1">Baldwin and Johnson (2014)</xref>.</p></caption><table><tbody><tr><th rowspan="2" colspan="1"/><th rowspan="1" colspan="2">SPINES</th><th rowspan="1" colspan="5">SOFT RAYS</th></tr><tr><th rowspan="1" colspan="1">VIII</th><th rowspan="1" colspan="1">IX</th><th rowspan="1" colspan="1">11</th><th rowspan="1" colspan="1">12</th><th rowspan="1" colspan="1">13</th><th rowspan="1" colspan="1">14</th><th rowspan="1" colspan="1">15</th></tr><tr><td rowspan="1" colspan="1"><italic><tp:taxon-name>Bathyanthias atlanticus</tp:taxon-name></italic></td><td rowspan="1" colspan="1">+</td><td rowspan="1" colspan="1"/><td rowspan="1" colspan="1"/><td rowspan="1" colspan="1"/><td rowspan="1" colspan="1"/><td rowspan="1" colspan="1">+</td><td rowspan="1" colspan="1"/></tr><tr><td rowspan="1" colspan="1"><italic><tp:taxon-name>Bathyanthias cubensis</tp:taxon-name></italic></td><td rowspan="1" colspan="1">+</td><td rowspan="1" colspan="1"/><td rowspan="1" colspan="1"/><td rowspan="1" colspan="1"/><td rowspan="1" colspan="1">+</td><td rowspan="1" colspan="1"/><td rowspan="1" colspan="1"/></tr><tr><td rowspan="1" colspan="1"><italic><tp:taxon-name>Bathyanthias mexicanus</tp:taxon-name></italic></td><td rowspan="1" colspan="1">+</td><td rowspan="1" colspan="1"/><td rowspan="1" colspan="1"/><td rowspan="1" colspan="1"/><td rowspan="1" colspan="1"/><td rowspan="1" colspan="1">+</td><td rowspan="1" colspan="1">+</td></tr><tr><td rowspan="1" colspan="1"><italic><tp:taxon-name>Bathyanthias roseus</tp:taxon-name></italic><xref ref-type="table-fn" rid="TN4.1"><sup>1</sup></xref></td><td rowspan="1" colspan="1">+</td><td rowspan="1" colspan="1"/><td rowspan="1" colspan="1"/><td rowspan="1" colspan="1"/><td rowspan="1" colspan="1"/><td rowspan="1" colspan="1">+</td><td rowspan="1" colspan="1"/></tr><tr><td rowspan="1" colspan="1"><italic><tp:taxon-name>Liopropoma aberrans</tp:taxon-name></italic> (Curaçao)</td><td rowspan="1" colspan="1">+</td><td rowspan="1" colspan="1"/><td rowspan="1" colspan="1"/><td rowspan="1" colspan="1">+</td><td rowspan="1" colspan="1"/><td rowspan="1" colspan="1"/><td rowspan="1" colspan="1"/></tr><tr><td rowspan="1" colspan="1"><italic><tp:taxon-name>Liopropoma aberrans</tp:taxon-name></italic> (Cuba)</td><td rowspan="1" colspan="1"/><td rowspan="1" colspan="1">+</td><td rowspan="1" colspan="1"/><td rowspan="1" colspan="1">+</td><td rowspan="1" colspan="1"/><td rowspan="1" colspan="1"/><td rowspan="1" colspan="1"/></tr><tr><td rowspan="1" colspan="1"><italic><tp:taxon-name>Liopropoma aberrans</tp:taxon-name></italic> (Bahamas)</td><td rowspan="1" colspan="1">+</td><td rowspan="1" colspan="1"/><td rowspan="1" colspan="1"/><td rowspan="1" colspan="1">+</td><td rowspan="1" colspan="1"/><td rowspan="1" colspan="1"/><td rowspan="1" colspan="1"/></tr><tr><td rowspan="1" colspan="1"><italic><tp:taxon-name>Liopropoma carmabi</tp:taxon-name></italic></td><td rowspan="1" colspan="1">+</td><td rowspan="1" colspan="1"/><td rowspan="1" colspan="1"/><td rowspan="1" colspan="1">+</td><td rowspan="1" colspan="1">+</td><td rowspan="1" colspan="1"/><td rowspan="1" colspan="1"/></tr><tr><td rowspan="1" colspan="1"><italic><tp:taxon-name>Liopropoma eukrines</tp:taxon-name></italic></td><td rowspan="1" colspan="1">+</td><td rowspan="1" colspan="1"/><td rowspan="1" colspan="1"/><td rowspan="1" colspan="1">+</td><td rowspan="1" colspan="1"/><td rowspan="1" colspan="1"/><td rowspan="1" colspan="1"/></tr><tr><td rowspan="1" colspan="1"><italic><tp:taxon-name>Liopropoma mowbrayi</tp:taxon-name></italic></td><td rowspan="1" colspan="1">+</td><td rowspan="1" colspan="1"/><td rowspan="1" colspan="1"/><td rowspan="1" colspan="1">+</td><td rowspan="1" colspan="1"/><td rowspan="1" colspan="1"/><td rowspan="1" colspan="1"/></tr><tr><td rowspan="1" colspan="1"><italic><tp:taxon-name>Liopropoma olneyi</tp:taxon-name></italic></td><td rowspan="1" colspan="1"/><td rowspan="1" colspan="1">+</td><td rowspan="1" colspan="1">+</td><td rowspan="1" colspan="1"/><td rowspan="1" colspan="1"/><td rowspan="1" colspan="1"/><td rowspan="1" colspan="1"/></tr><tr><td rowspan="1" colspan="1"><italic><tp:taxon-name>Liopropoma rubre</tp:taxon-name></italic></td><td rowspan="1" colspan="1">+</td><td rowspan="1" colspan="1"/><td rowspan="1" colspan="1"/><td rowspan="1" colspan="1">+</td><td rowspan="1" colspan="1"/><td rowspan="1" colspan="1"/><td rowspan="1" colspan="1"/></tr><tr><td rowspan="1" colspan="1"><italic><tp:taxon-name>Liopropoma santi</tp:taxon-name></italic> sp. n.</td><td rowspan="1" colspan="1">+</td><td rowspan="1" colspan="1"/><td rowspan="1" colspan="1"/><td rowspan="1" colspan="1"/><td rowspan="1" colspan="1">+</td><td rowspan="1" colspan="1"/><td rowspan="1" colspan="1"/></tr></tbody></table><table-wrap-foot><fn id="TN4.1"><p><sup>1</sup> As noted by <xref ref-type="bibr" rid="B2">Baldwin and Johnson (1993)</xref>, <xref ref-type="bibr" rid="B9">Günther (1880)</xref> gave IX, 14 as the dorsal-fin count for <italic><tp:taxon-name>Bathyanthias roseus</tp:taxon-name></italic>, but their examination of a radiograph of the type specimen indicates that it has VIII dorsal spines.</p></fn></table-wrap-foot></table-wrap><p>Counts of <!--PageBreak--><italic><tp:taxon-name>Liopropoma santi</tp:taxon-name></italic> closely match those of <italic><tp:taxon-name>Bathyanthias cubensis</tp:taxon-name></italic> (<xref ref-type="bibr" rid="B23">Schultz 1958</xref>) in having VIII, 13 dorsal-fin rays; III, 8 anal-fin rays; 15 pectoral-fin rays; and 20–21 gill rakers on the first arch. <italic><tp:taxon-name>Liopropoma santi</tp:taxon-name></italic> has 47–49 lateral-line scales, whereas <italic><tp:taxon-name>Bathyanthias cubensis</tp:taxon-name></italic> has 46–47. The two species are otherwise very different. <italic><tp:taxon-name>Liopropoma santi</tp:taxon-name></italic> has a shallower trunk (body depth 23–26% SL and caudal-peduncle depth 11–13% SL in <italic><tp:taxon-name>Liopropoma santi</tp:taxon-name></italic> vs. 28–32% SL and 14–15% SL, respectively, in <italic><tp:taxon-name>Bathyanthias cubensis</tp:taxon-name></italic>–<xref ref-type="bibr" rid="B23">Schultz 1958</xref>), and <italic><tp:taxon-name>Liopropoma santi</tp:taxon-name></italic> has a single blotch of dark pigment on the distal portion of the lower caudal-fin lobe vs. dark pigment on the distal ends of all caudal-fin rays. Like other species of <italic><tp:taxon-name>Bathyanthias</tp:taxon-name></italic>, the dorsal profile of the head in <italic><tp:taxon-name>Bathyanthias cubensis</tp:taxon-name></italic> is convex (vs. usually straight in <italic><tp:taxon-name>Liopropoma</tp:taxon-name></italic>—although there may be a bump on the snout and the profile may be slightly convex in large specimens of <italic><tp:taxon-name>Liopropoma</tp:taxon-name></italic>); there is little indentation in the margin of the spinous dorsal fin (vs. larger indentation); the posteroventral corner of the maxilla has a weakly developed hook-like process (vs. well developed in <italic><tp:taxon-name>Liopropoma</tp:taxon-name></italic>—see <xref ref-type="bibr" rid="B18">Randall and Taylor [1988]</xref> and <xref ref-type="bibr" rid="B2">Baldwin and Johnson [1993]</xref>); and in <italic><tp:taxon-name>Bathyanthias</tp:taxon-name></italic>, the anterior portion of the lateral line is broadly curved over the pectoral fin (vs. sharply curved in <italic><tp:taxon-name>Liopropoma</tp:taxon-name></italic>). Differences between <italic><tp:taxon-name>Liopropoma santi</tp:taxon-name></italic> and <italic><tp:taxon-name>Liopropoma cubensis</tp:taxon-name></italic> can be seen in <xref ref-type="fig" rid="F6">Figure 6</xref>, and the generic characters listed above can be seen in <xref ref-type="fig" rid="F5">Figures 5</xref> and <xref ref-type="fig" rid="F6">6</xref>. The depth range of <italic><tp:taxon-name>Bathyanthias cubensis</tp:taxon-name></italic> is greater than that of <italic><tp:taxon-name>Liopropoma santi</tp:taxon-name></italic>, 183–411 m vs. 182–241 m.</p><fig id="F6" position="float" orientation="portrait"><label>Figure 6.</label><caption><p>Comparison of <italic><tp:taxon-name>Liopropoma</tp:taxon-name></italic> and <italic><tp:taxon-name>Bathyanthias</tp:taxon-name></italic>: <bold>A</bold> <italic><tp:taxon-name>Liopropoma santi</tp:taxon-name></italic> sp. n., USNM 426811, holotype, 116 mm SL (photographed after preservation) <bold>B</bold> <italic><tp:taxon-name>Bathyanthias cubensis</tp:taxon-name></italic> (<xref ref-type="bibr" rid="B23">Schultz 1958</xref>), USNM 158138, holotype, 80.3 mm SL. Photos by Sandra Raredon.</p></caption><graphic xmlns:xlink="http://www.w3.org/1999/xlink" xlink:href="zookeys-409-071-g006.jpg" position="float" orientation="portrait" xlink:type="simple"/></fig></tp:treatment-sec><tp:treatment-sec><!--Section generated to contain objects referenced in tp:taxon-treatment.--><app id="APP1"><title>Appendix</title><table-wrap id="T5" position="float" orientation="portrait"><caption><p>Links between DNA voucher specimens, GenBank accession numbers, and cytochrome c oxidase subunit I (COI) sequences of <italic><tp:taxon-name>Liopropoma santi</tp:taxon-name></italic> sp. nov., related <tp:taxon-name>Liopropomini</tp:taxon-name>, and outgroup taxa.</p></caption><table><tbody><tr><th rowspan="1" colspan="1">Catalog Number/DNA Number</th><th rowspan="1" colspan="1">GenBank No.</th><th rowspan="1" colspan="1">GenSeq Designation</th></tr><tr><td rowspan="1" colspan="3"><italic><tp:taxon-name>Liopropoma santi</tp:taxon-name></italic> sp. n.</td></tr><tr><td rowspan="1" colspan="1">USNM 426811, CUR 13253, Holotype</td><td rowspan="1" colspan="1"><ext-link xmlns:xlink="http://www.w3.org/1999/xlink" ext-link-type="gen" xlink:href="KJ526147" xlink:type="simple">KJ526147</ext-link></td><td rowspan="1" colspan="1">Geneseq-1 COI</td></tr><tr><td rowspan="1" colspan="1">USNM 426813, CUR 13280, Paratype</td><td rowspan="1" colspan="1"><ext-link xmlns:xlink="http://www.w3.org/1999/xlink" ext-link-type="gen" xlink:href="KJ526148" xlink:type="simple">KJ526148</ext-link></td><td rowspan="1" colspan="1">genseq-2 COI</td></tr><tr><td rowspan="1" colspan="1">USNM 414824, CUR 12314, Paratype</td><td rowspan="1" colspan="1"><ext-link xmlns:xlink="http://www.w3.org/1999/xlink" ext-link-type="gen" xlink:href="KJ526146" xlink:type="simple">KJ526146</ext-link></td><td rowspan="1" colspan="1">genseq-2 COI</td></tr><tr><td rowspan="1" colspan="3"><italic><tp:taxon-name>Liopropoma olneyi</tp:taxon-name></italic></td></tr><tr><td rowspan="1" colspan="1">USNM 426805, CUR 13200, Holotype</td><td rowspan="1" colspan="1"><ext-link xmlns:xlink="http://www.w3.org/1999/xlink" ext-link-type="gen" xlink:href="KF770874" xlink:type="simple">KF770874</ext-link></td><td rowspan="1" colspan="1">genseq-1 COI</td></tr><tr><td rowspan="1" colspan="1">USNM 406130, CUR 11130, Paratype</td><td rowspan="1" colspan="1"><ext-link xmlns:xlink="http://www.w3.org/1999/xlink" ext-link-type="gen" xlink:href="KF770856" xlink:type="simple">KF770856</ext-link></td><td rowspan="1" colspan="1">genseq-2 COI</td></tr><tr><td rowspan="1" colspan="1">USNM 414828, CUR 12060, Paratype</td><td rowspan="1" colspan="1"><ext-link xmlns:xlink="http://www.w3.org/1999/xlink" ext-link-type="gen" xlink:href="KF770862" xlink:type="simple">KF770862</ext-link></td><td rowspan="1" colspan="1">genseq-2 COI</td></tr><tr><td rowspan="1" colspan="1">USNM 426808, CUR 13225, Paratype</td><td rowspan="1" colspan="1"><ext-link xmlns:xlink="http://www.w3.org/1999/xlink" ext-link-type="gen" xlink:href="KF770876" xlink:type="simple">KF770876</ext-link></td><td rowspan="1" colspan="1">genseq-2 COI</td></tr><tr><td rowspan="1" colspan="1">USNM 426809, CUR 13227, Paratype</td><td rowspan="1" colspan="1"><ext-link xmlns:xlink="http://www.w3.org/1999/xlink" ext-link-type="gen" xlink:href="KF770878" xlink:type="simple">KF770878</ext-link></td><td rowspan="1" colspan="1">genseq-2 COI</td></tr><tr><td rowspan="1" colspan="1">USNM 426810, CUR 13244, Paratype</td><td rowspan="1" colspan="1"><ext-link xmlns:xlink="http://www.w3.org/1999/xlink" ext-link-type="gen" xlink:href="KF770879" xlink:type="simple">KF770879</ext-link></td><td rowspan="1" colspan="1">genseq-2 COI</td></tr><tr><td rowspan="1" colspan="1">USNM 426815, CUR 13290, Paratype</td><td rowspan="1" colspan="1"><ext-link xmlns:xlink="http://www.w3.org/1999/xlink" ext-link-type="gen" xlink:href="KF770882" xlink:type="simple">KF770882</ext-link></td><td rowspan="1" colspan="1">genseq-2 COI</td></tr><tr><td rowspan="1" colspan="1">USNM 422698, CUR13106, Paratype</td><td rowspan="1" colspan="1"><ext-link xmlns:xlink="http://www.w3.org/1999/xlink" ext-link-type="gen" xlink:href="KF770872" xlink:type="simple">KF770872</ext-link></td><td rowspan="1" colspan="1">genseq-2 COI</td></tr><tr><td rowspan="1" colspan="1">USNM 426868, FLST 5001, Paratype (larva)</td><td rowspan="1" colspan="1"><ext-link xmlns:xlink="http://www.w3.org/1999/xlink" ext-link-type="gen" xlink:href="KF770883" xlink:type="simple">KF770883</ext-link></td><td rowspan="1" colspan="1"/></tr><tr><td rowspan="1" colspan="3"><italic><tp:taxon-name>Liopropoma aberrans</tp:taxon-name></italic></td></tr><tr><td rowspan="1" colspan="1">USNM 406001, CUR 11001</td><td rowspan="1" colspan="1"><ext-link xmlns:xlink="http://www.w3.org/1999/xlink" ext-link-type="gen" xlink:href="KF770853" xlink:type="simple">KF770853</ext-link></td><td rowspan="1" colspan="1">genseq-4 COI</td></tr><tr><td rowspan="1" colspan="1">USNM 406025, CUR 11025</td><td rowspan="1" colspan="1"><ext-link xmlns:xlink="http://www.w3.org/1999/xlink" ext-link-type="gen" xlink:href="KF770855" xlink:type="simple">KF770855</ext-link></td><td rowspan="1" colspan="1">genseq-4 COI</td></tr><tr><td rowspan="1" colspan="1">USNM 426806, CUR 13218</td><td rowspan="1" colspan="1"><ext-link xmlns:xlink="http://www.w3.org/1999/xlink" ext-link-type="gen" xlink:href="KF770875" xlink:type="simple">KF770875</ext-link></td><td rowspan="1" colspan="1">genseq-4 COI</td></tr><tr><td rowspan="1" colspan="1">USNM 426807, CUR 13226</td><td rowspan="1" colspan="1"><ext-link xmlns:xlink="http://www.w3.org/1999/xlink" ext-link-type="gen" xlink:href="KF770877" xlink:type="simple">KF770877</ext-link></td><td rowspan="1" colspan="1">genseq-4 COI</td></tr><tr><td rowspan="1" colspan="1">USNM 426814, CUR 13259</td><td rowspan="1" colspan="1"><ext-link xmlns:xlink="http://www.w3.org/1999/xlink" ext-link-type="gen" xlink:href="KF770880" xlink:type="simple">KF770880</ext-link></td><td rowspan="1" colspan="1">genseq-4 COI</td></tr><tr><td rowspan="1" colspan="1">USNM 426812, CUR 13260</td><td rowspan="1" colspan="1"><ext-link xmlns:xlink="http://www.w3.org/1999/xlink" ext-link-type="gen" xlink:href="KF770881" xlink:type="simple">KF770881</ext-link></td><td rowspan="1" colspan="1">genseq-4 COI</td></tr><tr><td rowspan="1" colspan="3"><italic><tp:taxon-name>Liopropoma carmabi</tp:taxon-name></italic></td></tr><tr><td rowspan="1" colspan="1">USNM 406374, CUR 11374</td><td rowspan="1" colspan="1"><ext-link xmlns:xlink="http://www.w3.org/1999/xlink" ext-link-type="gen" xlink:href="KF770858" xlink:type="simple">KF770858</ext-link></td><td rowspan="1" colspan="1">genseq-4 COI</td></tr><tr><td rowspan="1" colspan="1">USNM 414825, CUR 12032</td><td rowspan="1" colspan="1"><ext-link xmlns:xlink="http://www.w3.org/1999/xlink" ext-link-type="gen" xlink:href="KF770861" xlink:type="simple">KF770861</ext-link></td><td rowspan="1" colspan="1">genseq-4 COI</td></tr><tr><td rowspan="1" colspan="1">USNM 414826, CUR 12070</td><td rowspan="1" colspan="1"><ext-link xmlns:xlink="http://www.w3.org/1999/xlink" ext-link-type="gen" xlink:href="KF770863" xlink:type="simple">KF770863</ext-link></td><td rowspan="1" colspan="1">genseq-4 COI</td></tr><tr><td rowspan="1" colspan="1">USNM 414827, CUR 12071</td><td rowspan="1" colspan="1"><ext-link xmlns:xlink="http://www.w3.org/1999/xlink" ext-link-type="gen" xlink:href="KF770864" xlink:type="simple">KF770864</ext-link></td><td rowspan="1" colspan="1">genseq-4 COI</td></tr><tr><td rowspan="1" colspan="1">USNM 413959, CUR 13084</td><td rowspan="1" colspan="1"><ext-link xmlns:xlink="http://www.w3.org/1999/xlink" ext-link-type="gen" xlink:href="KF770866" xlink:type="simple">KF770866</ext-link></td><td rowspan="1" colspan="1">genseq-4 COI</td></tr><tr><td rowspan="1" colspan="1">USNM 413960, CUR 13085</td><td rowspan="1" colspan="1"><ext-link xmlns:xlink="http://www.w3.org/1999/xlink" ext-link-type="gen" xlink:href="KF770867" xlink:type="simple">KF770867</ext-link></td><td rowspan="1" colspan="1">genseq-4 COI</td></tr><tr><td rowspan="1" colspan="1">USNM 413961, CUR 13086</td><td rowspan="1" colspan="1"><ext-link xmlns:xlink="http://www.w3.org/1999/xlink" ext-link-type="gen" xlink:href="KF770868" xlink:type="simple">KF770868</ext-link></td><td rowspan="1" colspan="1">genseq-4 COI</td></tr><tr><td rowspan="1" colspan="1">USNM 422694, CUR 13099</td><td rowspan="1" colspan="1"><ext-link xmlns:xlink="http://www.w3.org/1999/xlink" ext-link-type="gen" xlink:href="KF770869" xlink:type="simple">KF770869</ext-link></td><td rowspan="1" colspan="1">genseq-4 COI</td></tr><tr><td rowspan="1" colspan="1">USNM 422687, CUR 13108</td><td rowspan="1" colspan="1"><ext-link xmlns:xlink="http://www.w3.org/1999/xlink" ext-link-type="gen" xlink:href="KF770873" xlink:type="simple">KF770873</ext-link></td><td rowspan="1" colspan="1">genseq-4 COI</td></tr><tr><td rowspan="1" colspan="3"><italic><tp:taxon-name>Liopropoma eukrines</tp:taxon-name></italic></td></tr><tr><td rowspan="1" colspan="1">SIO 01-11, MCgroup 3333</td><td rowspan="1" colspan="1"><ext-link xmlns:xlink="http://www.w3.org/1999/xlink" ext-link-type="gen" xlink:href="KF770885" xlink:type="simple">KF770885</ext-link></td><td rowspan="1" colspan="1">genseq-4 COI</td></tr><tr><td rowspan="1" colspan="3"><italic><tp:taxon-name>Liopropoma mowbrayi</tp:taxon-name></italic></td></tr><tr><td rowspan="1" colspan="1">USNM 420350, BLZ 5325</td><td rowspan="1" colspan="1"><ext-link xmlns:xlink="http://www.w3.org/1999/xlink" ext-link-type="gen" xlink:href="JQ840569" xlink:type="simple">JQ840569</ext-link></td><td rowspan="1" colspan="1">genseq-4 COI</td></tr><tr><td rowspan="1" colspan="1">USNM 420349, BLZ 5326</td><td rowspan="1" colspan="1"><ext-link xmlns:xlink="http://www.w3.org/1999/xlink" ext-link-type="gen" xlink:href="JQ840570" xlink:type="simple">JQ840570</ext-link></td><td rowspan="1" colspan="1">genseq-4 COI</td></tr><tr><td rowspan="1" colspan="1">BLZ 7720 (photo voucher only)</td><td rowspan="1" colspan="1"><ext-link xmlns:xlink="http://www.w3.org/1999/xlink" ext-link-type="gen" xlink:href="JQ841243" xlink:type="simple">JQ841243</ext-link></td><td rowspan="1" colspan="1">genseq-5 COI</td></tr><tr><td rowspan="1" colspan="1">USNM 406015, CUR 11015</td><td rowspan="1" colspan="1"><ext-link xmlns:xlink="http://www.w3.org/1999/xlink" ext-link-type="gen" xlink:href="KF770854" xlink:type="simple">KF770854</ext-link></td><td rowspan="1" colspan="1">genseq-4 COI</td></tr><tr><td rowspan="1" colspan="1">USNM 406131, CUR 11131</td><td rowspan="1" colspan="1"><ext-link xmlns:xlink="http://www.w3.org/1999/xlink" ext-link-type="gen" xlink:href="KF770857" xlink:type="simple">KF770857</ext-link></td><td rowspan="1" colspan="1">genseq-4 COI</td></tr><tr><td rowspan="1" colspan="1">USNM 406386, CUR 11386</td><td rowspan="1" colspan="1"><ext-link xmlns:xlink="http://www.w3.org/1999/xlink" ext-link-type="gen" xlink:href="KF770859" xlink:type="simple">KF770859</ext-link></td><td rowspan="1" colspan="1">genseq-4 COI</td></tr><tr><td rowspan="1" colspan="1">USNM 414815, CUR 12315</td><td rowspan="1" colspan="1"><ext-link xmlns:xlink="http://www.w3.org/1999/xlink" ext-link-type="gen" xlink:href="KF770865" xlink:type="simple">KF770865</ext-link></td><td rowspan="1" colspan="1">genseq-4 COI</td></tr><tr><td rowspan="1" colspan="1">USNM 422684, CUR 13101</td><td rowspan="1" colspan="1"><ext-link xmlns:xlink="http://www.w3.org/1999/xlink" ext-link-type="gen" xlink:href="KF770870" xlink:type="simple">KF770870</ext-link></td><td rowspan="1" colspan="1">genseq-4 COI</td></tr><tr><td rowspan="1" colspan="1">USNM 422675, CUR 13103</td><td rowspan="1" colspan="1"><ext-link xmlns:xlink="http://www.w3.org/1999/xlink" ext-link-type="gen" xlink:href="KF770871" xlink:type="simple">KF770871</ext-link></td><td rowspan="1" colspan="1">genseq-4 COI</td></tr><tr><td rowspan="1" colspan="3"><italic><tp:taxon-name>Liopropoma rubre</tp:taxon-name></italic></td></tr><tr><td rowspan="1" colspan="1">USNM 414697, BAH 9032</td><td rowspan="1" colspan="1"><ext-link xmlns:xlink="http://www.w3.org/1999/xlink" ext-link-type="gen" xlink:href="KF770852" xlink:type="simple">KF770852</ext-link></td><td rowspan="1" colspan="1">genseq-4 COI</td></tr><tr><td rowspan="1" colspan="1">USNM 419340, BLZ 5117</td><td rowspan="1" colspan="1"><ext-link xmlns:xlink="http://www.w3.org/1999/xlink" ext-link-type="gen" xlink:href="JQ840571" xlink:type="simple">JQ840571</ext-link></td><td rowspan="1" colspan="1">genseq-4 COI</td></tr><tr><td rowspan="1" colspan="1">USNM 416331, BLZ 6236</td><td rowspan="1" colspan="1"><ext-link xmlns:xlink="http://www.w3.org/1999/xlink" ext-link-type="gen" xlink:href="JQ840899" xlink:type="simple">JQ840899</ext-link></td><td rowspan="1" colspan="1">genseq-4 COI</td></tr><tr><td rowspan="1" colspan="1">USNM 416379, BLZ 6377</td><td rowspan="1" colspan="1"><ext-link xmlns:xlink="http://www.w3.org/1999/xlink" ext-link-type="gen" xlink:href="JQ840900" xlink:type="simple">JQ840900</ext-link></td><td rowspan="1" colspan="1">genseq-4 COI</td></tr><tr><td rowspan="1" colspan="1">USNM 416009, BLZ 7806</td><td rowspan="1" colspan="1"><ext-link xmlns:xlink="http://www.w3.org/1999/xlink" ext-link-type="gen" xlink:href="JQ841244" xlink:type="simple">JQ841244</ext-link></td><td rowspan="1" colspan="1">genseq-4 COI</td></tr><tr><td rowspan="1" colspan="1">USNM 415207, BLZ 8050</td><td rowspan="1" colspan="1"><ext-link xmlns:xlink="http://www.w3.org/1999/xlink" ext-link-type="gen" xlink:href="JQ841640" xlink:type="simple">JQ841640</ext-link></td><td rowspan="1" colspan="1">genseq-4 COI</td></tr><tr><td rowspan="1" colspan="1">USNM 415226, BLZ 8095</td><td rowspan="1" colspan="1"><ext-link xmlns:xlink="http://www.w3.org/1999/xlink" ext-link-type="gen" xlink:href="JQ841637" xlink:type="simple">JQ841637</ext-link></td><td rowspan="1" colspan="1">genseq-4 COI</td></tr><tr><td rowspan="1" colspan="1">USNM 415180, BLZ 8153</td><td rowspan="1" colspan="1"><ext-link xmlns:xlink="http://www.w3.org/1999/xlink" ext-link-type="gen" xlink:href="JQ841638" xlink:type="simple">JQ841638</ext-link></td><td rowspan="1" colspan="1">genseq-4 COI</td></tr><tr><td rowspan="1" colspan="1">USNM 415181, BLZ 8154</td><td rowspan="1" colspan="1"><ext-link xmlns:xlink="http://www.w3.org/1999/xlink" ext-link-type="gen" xlink:href="JQ841641" xlink:type="simple">JQ841641</ext-link></td><td rowspan="1" colspan="1">genseq-4 COI</td></tr><tr><td rowspan="1" colspan="1">USNM 415244, BLZ 8167</td><td rowspan="1" colspan="1"><ext-link xmlns:xlink="http://www.w3.org/1999/xlink" ext-link-type="gen" xlink:href="JQ841639" xlink:type="simple">JQ841639</ext-link></td><td rowspan="1" colspan="1">genseq-4 COI</td></tr><tr><td rowspan="1" colspan="1">USNM 414498, CUR 8332</td><td rowspan="1" colspan="1"><ext-link xmlns:xlink="http://www.w3.org/1999/xlink" ext-link-type="gen" xlink:href="JQ842192" xlink:type="simple">JQ842192</ext-link></td><td rowspan="1" colspan="1">genseq-4 COI</td></tr><tr><td rowspan="1" colspan="1">USNM 414499, CUR 8333</td><td rowspan="1" colspan="1"><ext-link xmlns:xlink="http://www.w3.org/1999/xlink" ext-link-type="gen" xlink:href="JQ842193" xlink:type="simple">JQ842193</ext-link></td><td rowspan="1" colspan="1">genseq-4 COI</td></tr><tr><td rowspan="1" colspan="3"><italic><tp:taxon-name>Liopropoma lunulatum</tp:taxon-name></italic> (Pacific)</td></tr><tr><td rowspan="1" colspan="1">MBIO 1710 (no photo or specimen voucher)</td><td rowspan="1" colspan="1"><ext-link xmlns:xlink="http://www.w3.org/1999/xlink" ext-link-type="gen" xlink:href="JQ431889" xlink:type="simple">JQ431889</ext-link></td><td rowspan="1" colspan="1">no classification</td></tr><tr><td rowspan="1" colspan="1">MNHN 2008-1023, MBIO 1472</td><td rowspan="1" colspan="1"><ext-link xmlns:xlink="http://www.w3.org/1999/xlink" ext-link-type="gen" xlink:href="JQ431888" xlink:type="simple">JQ431888</ext-link></td><td rowspan="1" colspan="1">genseq-4 COI</td></tr><tr><td rowspan="1" colspan="3"><italic><tp:taxon-name>Liopropoma tonstrinum</tp:taxon-name></italic> (Pacific)</td></tr><tr><td rowspan="1" colspan="1">USNM 425632, MOOP37</td><td rowspan="1" colspan="1"><ext-link xmlns:xlink="http://www.w3.org/1999/xlink" ext-link-type="gen" xlink:href="KJ526149" xlink:type="simple">KJ526149</ext-link></td><td rowspan="1" colspan="1">genseq-4 COI</td></tr><tr><td rowspan="1" colspan="1">USNM 425630, MOOP38</td><td rowspan="1" colspan="1"><ext-link xmlns:xlink="http://www.w3.org/1999/xlink" ext-link-type="gen" xlink:href="KJ526150" xlink:type="simple">KJ526150</ext-link></td><td rowspan="1" colspan="1">genseq-4 COI</td></tr><tr><td rowspan="1" colspan="3"><italic><tp:taxon-name>Liopropoma pallidum</tp:taxon-name></italic> (Pacific)</td></tr><tr><td rowspan="1" colspan="1">MNHN 2009-0793, MBIO 961</td><td rowspan="1" colspan="1"><ext-link xmlns:xlink="http://www.w3.org/1999/xlink" ext-link-type="gen" xlink:href="JQ431890" xlink:type="simple">JQ431890</ext-link></td><td rowspan="1" colspan="1">genseq-4 COI</td></tr><tr><td rowspan="1" colspan="1">MNHN 2009-0794, MBIO 962</td><td rowspan="1" colspan="1"><ext-link xmlns:xlink="http://www.w3.org/1999/xlink" ext-link-type="gen" xlink:href="JQ431891" xlink:type="simple">JQ431891</ext-link></td><td rowspan="1" colspan="1">genseq-4 COI</td></tr><tr><td rowspan="1" colspan="3"><italic><tp:taxon-name>Bathyanthias mexicanus</tp:taxon-name></italic></td></tr><tr><td rowspan="1" colspan="1">FWRI 20709 (DNA number same)</td><td rowspan="1" colspan="1"><ext-link xmlns:xlink="http://www.w3.org/1999/xlink" ext-link-type="gen" xlink:href="KF770884" xlink:type="simple">KF770884</ext-link></td><td rowspan="1" colspan="1">genseq-4 COI</td></tr><tr><td rowspan="1" colspan="3"><italic><tp:taxon-name>Bathyanthias</tp:taxon-name></italic> sp.</td></tr><tr><td rowspan="1" colspan="1">USNM 407791, MOC 11791</td><td rowspan="1" colspan="1"><ext-link xmlns:xlink="http://www.w3.org/1999/xlink" ext-link-type="gen" xlink:href="KF770886" xlink:type="simple">KF770886</ext-link></td><td rowspan="1" colspan="1">genseq-4 COI</td></tr><tr><td rowspan="1" colspan="3">Outgroup Taxa</td></tr><tr><td rowspan="1" colspan="3"><italic><tp:taxon-name>Grammistes sexlineatus</tp:taxon-name></italic></td></tr><tr><td rowspan="1" colspan="1">MNHN 2008-1105, MBIO 1671</td><td rowspan="1" colspan="1"><ext-link xmlns:xlink="http://www.w3.org/1999/xlink" ext-link-type="gen" xlink:href="JQ431776" xlink:type="simple">JQ431776</ext-link></td><td rowspan="1" colspan="1">genseq-4 COI</td></tr><tr><td rowspan="1" colspan="3"><italic><tp:taxon-name>Rypticus carpenteri</tp:taxon-name></italic></td></tr><tr><td rowspan="1" colspan="1">USNM 401296, TOB 9102</td><td rowspan="1" colspan="1"><ext-link xmlns:xlink="http://www.w3.org/1999/xlink" ext-link-type="gen" xlink:href="JN828097" xlink:type="simple">JN828097</ext-link></td><td rowspan="1" colspan="1">genseq-4 COI</td></tr><tr><td rowspan="1" colspan="3"><italic><tp:taxon-name>Scorpaena plumieri</tp:taxon-name></italic></td></tr><tr><td rowspan="1" colspan="1">USNM 406401, CUR 11401</td><td rowspan="1" colspan="1"><ext-link xmlns:xlink="http://www.w3.org/1999/xlink" ext-link-type="gen" xlink:href="KF770860" xlink:type="simple">KF770860</ext-link></td><td rowspan="1" colspan="1">genseq-4 COI</td></tr></tbody></table></table-wrap></app><fig id="F1" position="float" orientation="portrait"><label>Figure 1.</label><caption><p>Neighbor-joining tree derived from COI sequences for western Atlantic <italic><tp:taxon-name>Liopropoma</tp:taxon-name></italic>, the Indo-Pacific <italic><tp:taxon-name>Liopropoma lunulatum</tp:taxon-name></italic>, and related taxa. The tree was rooted on <italic><tp:taxon-name>Scorpaena plumieri</tp:taxon-name></italic>. Divergence represented by scale bar = 3%. Photographs of <italic><tp:taxon-name>Liopropoma rubre</tp:taxon-name></italic> and <italic><tp:taxon-name>Liopropoma mowbrayi</tp:taxon-name></italic> by James Van Tassell and Ross Robertson.</p></caption><graphic xmlns:xlink="http://www.w3.org/1999/xlink" xlink:href="zookeys-409-071-g001.jpg" position="float" orientation="portrait" xlink:type="simple"/></fig></tp:treatment-sec><ref-list><ref id="B23"><mixed-citation xmlns:xlink="http://www.w3.org/1999/xlink" xlink:type="simple"><person-group><name name-style="western"><surname>Schultz</surname><given-names>LP</given-names></name></person-group> (<year>1958</year>) <article-title>Three new serranid fishes, genus <italic>Pikea</italic>, from the western Atlantic.</article-title><source>Proceedings of the United States National Museum</source><volume>108</volume>: <fpage>321</fpage>-<lpage>329</lpage>. doi: <ext-link ext-link-type="doi" xlink:href="10.5479/si.00963801.108-3405.321" xlink:type="simple">10.5479/si.00963801.108-3405.321</ext-link></mixed-citation></ref><ref id="B1"><mixed-citation xmlns:xlink="http://www.w3.org/1999/xlink" xlink:type="simple"><person-group><name name-style="western"><surname>Baldwin</surname><given-names>CC</given-names></name><name name-style="western"><surname>Johnson</surname><given-names>GD</given-names></name></person-group> (<year>2014</year>) <article-title>Connectivity across the Caribbean Sea: DNA barcoding and morphology unite an enigmatic fish larva from the Florida Straits with a new species of sea bass from deep reefs off Curaçao.</article-title><source>PLoS ONE</source><volume>9</volume>(<issue>5</issue>): <elocation-id>e97661</elocation-id>. doi: <ext-link ext-link-type="doi" xlink:href="10.1371/journal.pone.0097661" xlink:type="simple">10.1371/journal.pone.0097661</ext-link></mixed-citation></ref><ref id="B15"><mixed-citation xmlns:xlink="http://www.w3.org/1999/xlink" xlink:type="simple"><person-group><name name-style="western"><surname>Poey</surname><given-names>Y</given-names></name></person-group> (<year>1860</year>) <article-title>Poissons de Cuba, espèces nouvelles.</article-title><source>Memorias Sobre la Historia Natural de la Islad de Cuba</source><volume>2</volume>: <fpage>115</fpage>-<lpage>335</lpage>.</mixed-citation></ref><ref id="B19"><mixed-citation xmlns:xlink="http://www.w3.org/1999/xlink" xlink:type="simple"><person-group><name name-style="western"><surname>Robins</surname><given-names>CR</given-names></name></person-group> (<year>1967</year>) <article-title>The status of the serranid fish <italic>Liopropoma aberrans</italic>, with the description of a new, apparently related genus.</article-title><source>Copeia</source><volume>1967</volume>: <fpage>591</fpage>-<lpage>595</lpage>. doi: <ext-link ext-link-type="doi" xlink:href="10.2307/1442237" xlink:type="simple">10.2307/1442237</ext-link></mixed-citation></ref><ref id="B8"><mixed-citation xmlns:xlink="http://www.w3.org/1999/xlink" xlink:type="simple"><person-group><name name-style="western"><surname>Eschmeyer</surname><given-names>WN</given-names></name></person-group> (<role>Ed</role>) (<year>2013</year>) <source>Catalog of fishes: genera, species, references</source>. <ext-link ext-link-type="uri" xlink:href="http://research.calacademy.org/research/ichthyology/catalog/fishcatmain.asp" xlink:type="simple">http://research.calacademy.org/research/ichthyology/catalog/fishcatmain.asp</ext-link><comment>[Accessed 10 Dec 2013]</comment></mixed-citation></ref><ref id="B17"><mixed-citation xmlns:xlink="http://www.w3.org/1999/xlink" xlink:type="simple"><person-group><name name-style="western"><surname>Randall</surname><given-names>JE</given-names></name></person-group> (<year>1963</year>) <article-title>Three new species and six new records of small serranoid fishes from Curaçao and Puerto Rico.</article-title><source>Studies of the Fauna of Curacao and other Caribbean Islands</source><volume>19</volume>: <fpage>77</fpage>-<lpage>110</lpage>.</mixed-citation></ref><ref id="B26"><mixed-citation xmlns:xlink="http://www.w3.org/1999/xlink" xlink:type="simple"><person-group><name name-style="western"><surname>Stark</surname><given-names>WA II</given-names></name><name name-style="western"><surname>Courtenay</surname><given-names>WR Jr.</given-names></name></person-group> (<year>1962</year>) <article-title><italic>Chorististium eukrines</italic>, a new serranid fish from Florida, with notes on related species.</article-title><source>Proceedings of the Biological Society of Washington</source><volume>75</volume>: <fpage>159</fpage>-<lpage>167</lpage>.</mixed-citation></ref><ref id="B30"><mixed-citation xmlns:xlink="http://www.w3.org/1999/xlink" xlink:type="simple"><person-group><name name-style="western"><surname>Woods</surname><given-names>LP</given-names></name><name name-style="western"><surname>Kanazawa</surname><given-names>RH</given-names></name></person-group> (<year>1951</year>) <article-title>New species and new records of fishes from Bermuda.</article-title><source>Fieldiana Zoology</source><volume>31</volume>: <fpage>629</fpage>-<lpage>644</lpage>.</mixed-citation></ref><ref id="B16"><mixed-citation xmlns:xlink="http://www.w3.org/1999/xlink" xlink:type="simple"><person-group><name name-style="western"><surname>Poey</surname><given-names>Y</given-names></name></person-group> (<year>1861</year>) <source>Memorias sobra la historia natural de la Isla de Cuba, acompañadas de sumarios Latinos y extractos en Francés</source>. <volume>Tomo 2</volume>. <publisher-loc>La Habana</publisher-loc><volume>2</volume>: <fpage>1</fpage>–<lpage>96</lpage> (<year>1858</year>), <fpage>97</fpage>–<lpage>336</lpage> (<year>1860</year>), <fpage>337</fpage>–<lpage>442</lpage> (<year>1861</year>), <comment>Pls. 1–19</comment>.</mixed-citation></ref><ref id="B2"><mixed-citation xmlns:xlink="http://www.w3.org/1999/xlink" xlink:type="simple"><person-group><name name-style="western"><surname>Baldwin</surname><given-names>CC</given-names></name><name name-style="western"><surname>Johnson</surname><given-names>GD</given-names></name></person-group> (<year>1993</year>) <article-title>Phylogeny of the Epinephelinae (Teleostei: Serranidae).</article-title><source>Bulletin of Marine Science</source><volume>22</volume>: <fpage>240</fpage>-<lpage>283</lpage>.</mixed-citation></ref><ref id="B9"><mixed-citation xmlns:xlink="http://www.w3.org/1999/xlink" xlink:type="simple"><person-group><name name-style="western"><surname>Günther</surname><given-names>A</given-names></name></person-group> (<year>1880</year>) <article-title>Report on the shore fishes procured during the voyage of H. M. S. Challenger in the years 1873-1876.</article-title> In: <source>Report on the scientific results of the voyage of H.M.S. Challenger during the years 1873-76. Zoology</source>. <volume>v. 1</volume> (<issue>pt 6</issue>): <fpage>1</fpage>–<lpage>82</lpage>, <comment>Pls. 1–32</comment>.</mixed-citation></ref><ref id="B18"><mixed-citation xmlns:xlink="http://www.w3.org/1999/xlink" xlink:type="simple"><person-group><name name-style="western"><surname>Randall</surname><given-names>JE</given-names></name><name name-style="western"><surname>Taylor</surname><given-names>L</given-names></name></person-group> (<year>1988</year>) <article-title>Review of the Indo-Pacific fishes of the serranid genus <italic>Liopropoma</italic>, with descriptions of seven new species.</article-title><source>Indo-Pacific Fishes</source><volume>16</volume>: <fpage>1</fpage>-<lpage>47</lpage>.</mixed-citation></ref></ref-list></tp:taxon-treatment>
